# Supplementary material for: Peripheral immune cell subsets as potential predictors of benefit from immune checkpoint blockade therapy in small cell lung cancer
Source: Front Immunol. 2026 Jun 12;17:1802274. doi: 10.3389/fimmu.2026.1802274 (PMC13303708; doi:10.3389/fimmu.2026.1802274)
Supplement: Supplementary file 6 [file Table2.xlsx]

## Sheet: ST1. Blood Sample Timepoints
Cohort 1				Cohort 2				Cohort 3
Patient	Baseline	Timepoint 2		Patient	Baseline	Timepoint 2		Patient	Baseline	Timepoint 2
1				1				1
2				2				2
3				3				3
4				4				4
5				5				5
6				6				6
7				7				7
8				8				8
9				9				9
10				10				10
11				11				11
12				12				12
13				13				13
14				14				14
15				15				15
16				16				16
17				17				17		NA
18				18				18		NA
19				19				19		NA
20				20				20		NA
21				21						NA: Sample not available
22				22
23				23
24				24
				25
				26
				27
				28
				29
				30
				31
				32
				33
				34
				35
				36
				37

## Sheet: ST2. FACS Panels
Cohort 1 and Cohort 2
Panel 1	Fluorochrome		Panel 2	Fluorochrome		Panel 3	Fluorochrome		Panel 4	Fluorochrome
CCR7	PE		CD103	APC		CD14	PerCP-Cy5.5		CD16	eFluor780
CD103	APC		CD14	Pacific Blue		CD16	eFluor780		CD3	PerCP
CD137	PE-Dazzle594		CD25	Alexa Fluor700		CD3	FITC		CD45	Brilliant Violet605
CD14	Pacific Blue		CD3	FITC		CD45	Brilliant Violet605		CD56	APC
CD16	Pure		CD4	PerCP-Cy5.5		CD56	APC		CD57	FITC
CD3	FITC		CD8	V500		CD8	V500		CD8	V500
CD4	PerCP-Cy5.5		CD85j	PE-Cy7		HLA-DR	PE-Cy7		NKG2A	PE
CD45RA	Alexa Fluor700		CTLA4	PE-Dazzle594		LIVE/DEAD™	Fixable Violet		NKG2C	Alexa Fluor700
CD8	V500		FOXP3	PE		NKG2A	PE		NKG2D	PE-Cy7
Ki67	PE-Cy7		ICOS	APC-Cy7		NKG2C	Alexa Fluor700		LIVE/DEAD™	Fixable Violet
LIVE/DEAD™	Fixable Violet		LIVE/DEAD™	Fixable Violet		TCR-gd	PE-Dazzle594
PD1	APC-Cy7		TIM3	Brilliant Violet605
TIM3	Brilliant Violet605
Cohort 3
Panel 1	Fluorochrome		Panel 2	Fluorochrome		Panel 3	Fluorochrome		Panel 4	Fluorochrome
A2AR	PE		FOXP3	PE		CD11b	Alexa Fluor700		CD3	PE
CCR7	Alexa Fluor700		CCR7	Alexa Fluor700		CD14	Brilliant Violet605		CD4	PerCP-Cy5.5
CD103	Brilliant Violet605		CD27	Brilliant Violet605		CD15	PE-Cy7		CD8	V500
CD14	Pacific Blue		CD28	PE-Cy5		CD19	PerCP		CTLA4	PE-Dazzle594
CD3	APC-Cy7		CD3	APC-Cy7		CD3	APC-Cy7		CXCR5	BB515
CD39	APC		CD4	PerCP-Cy5.5		CD56	PE		ICOS	APC-Cy7
CD4	PerCP-Cy5.5		CD45RA	FITC		CD57	FITC		Ki67	Alexa Fluor700
CD45RA	FITC		CD57	APC		HLA-DR	PE-Cy5		LAG3	Brilliant Violet605
CD69	PE-Cy5		CD8	V500		LIVE/DEAD™	Fixable Violet		LIVE/DEAD™	Fixable Violet
CD73	PE-Dazzle594		Ki67	PE-Cy7					PD1	APC
CD8	V500		KLRG1	PE-Dazzle594					TIM3	PE-Cy7
Ki67	PE-Cy7		LIVE/DEAD™	Fixable Violet
LIVE/DEAD™	Fixable Violet

## Sheet: ST3. Materials References
Antigen	Fluorochrome	Clone	Company	Reference		Reagent	Company	Reference
A2aR	PE	7F6-G5-A2	Novus Biologicals	NBP1-39474PE		LIVE DEAD Fixable Violet - Dead Cell Stain Kit	Thermo Fisher Scientific	L34955
CCR7	Alexa Fluor700	G043H7	BioLegend	353244		Lymphoprep	Stemcell Technologies	7801
CCR7	PE	150503	BD Becton Dickinson	560765		Fetal Bovine Serum (FBS)	Sigma-Aldrich	F4135
CD103	Brilliant Violet605	Ver-ACT8	BioLegend	350218		Dimethyl Sulfoxide (DMSO)	Sigma-Aldrich	D2438
CD103	APC	BLY7	eBioscience	14-1038-41		Roswell Park Memorial Institute (RPMI) 1640 Gibco Medium	Thermo Fisher Scientific	31870082
CD11b	Alexa Fluor700	ICRF44	BioLegend	301355		Phosphate-Buffered Saline (PBS) Gibco	Thermo Fisher Scientific	10010023
CD137	PE-Dazzle594	4B4-1	BioLegend	309826		Bovine Serum Albumin (BSA)	Sigma-Aldrich	A7906
CD14	Brilliant Violet605	G3D3	BioLegend	367125		Ethylenediaminetetraacetic acid (EDTA) disodium salt dihydrate	Sigma-Aldrich	E5134
CD14	Pacific Blue	M5E2	BioLegend	301815		Cytofix/Cytoperm Fixation/Permeabilization Solution Kit	BD Becton Dickinson	BDB554714
CD14	PerCP-Cy5.5	M5E2	BioLegend	301824
CD15	PE-Cy7	W6D3	BioLegend	323029
CD16	APC-eFluor780	CB16	eBioscience	47-0168-42
CD16	Pure	CB16	eBioscience	14-0168-82
CD19	PerCP	4G7	BioLegend	392509
CD25	Alexa Fluor700	M-A251	BD Becton Dickinson	561398
CD27	BV605	323	BioLegend	302830
CD28	PE-Cy5	CD28.2	BD Becton Dickinson	561791
CD3	APC-Cy7	UCHT1	BioLegend	300426
CD3	PE	UCHT1	BioLegend	300408
CD3	FITC	UCHT1	BD Becton Dickinson	555332
CD39	APC	A1	BioLegend	328210
CD4	PerCP-Cy5.5	OKT4	BioLegend	317428
CD45	Brilliant Violet605	H130	BioLegend	304041
CD45RA	FITC	HI100	BD Becton Dickinson	555488
CD45RA	Alexa Fluor700	HI100	BioLegend	304120
CD56	PE	CMSSB	eBioscience	12-0567-41
CD56	APC	CM55B	eBioscience	17-0567-42
CD57	APC	NK-1	BD Becton Dickinson	560845
CD57	FITC	HNK-1	BioLegend	359603
CD69	PE-Cy5	FN50	BD Becton Dickinson	555532
CD73	PE-Dazzle594	AD2	BioLegend	344020
CD8	V500	RPA-T8	BD Becton Dickinson	560774
CD85j	PE-Cy7	GHI/75	BioLegend	333711
CTLA4	PE-Dazzle594	BN13	BioLegend	369616
CXCR5	BB515	RF8B2	BD Becton Dickinson	564625
FOXP3	PE	150D/E4	eBioscience	12-4774-42
HLA-DR	PE-Cy7	L243	BioLegend	307616
HLA-DR	PE-Cy5	G46-6	BD Becton Dickinson	555813
ICOS	APC-Cy7	C398.4A	BioLegend	313529
Ki67	Alexa Fluor700	B56	BD Becton Dickinson	561277
Ki67	PE-Cy7	20Raj1	eBioscience	25-5699-42
KLRG1	PE-Dazzle594	2F1	BioLegend	138423
LAG3	Brilliant Violet605	1103065	BioLegend	369324
NKG2A	PE	Z199	Beckman Coulter	IM3291U
NKG2C	Alexa Fluor700	134591	R&D Systems	FAB138P
PD1	APC-Cy7	EH12.2H7	BioLegend	329922
PD-1	APC	EH12.2H7	BioLegend	329907
TCR-gd	PE-Dazzle594	B1	BioLegend	331226
TIM3	PE-Cy7	F38-2E2	eBioscience	25-3109-41
TIM3	Brilliant Violet605	F38-2E2	BioLegend	345018
CD3	PerCP	SK7	BD Becton Dickinson	345766
CD8	Horizon V500	SK1	BD Becton Dickinson	560774
NKG2D	PE-Cy7	IDII	BioLegend	320812
Isotype IgG	APC-Cy7	HTK818	BioLegend	400927
Isotype IgG1 k	APC-Cy7	MOPC-21	BioLegend	400127
Isotype IgG1 k	Alexa Fluor700	MOPC-21	BioLegend	400144
Isotype IgG2a k	APC	eBR2a	eBioscience	17-4321-81
Isotype IgG1 k	PE-Dazzle594	MOPC-21	BioLegend	400176
Isotype IgG1 k	PE-Cy7	MOPC-21	BioLegend	400126
Isotype IgG1 k	PE	P3-6.2.8.1	eBioscience	12-4714-42
Isotype IgG2a k	PE-Dazzle594	MOPC-173	BioLegend	400276
Isotype IgG2a k	PE-Cy7	MOPC-173	BioLegend	400231
Isotype IgG2b k	PE-Cy7	MPC-11	BioLegend	400325
Isotype IgG2b k	PE-Dazzle594	RTK4530	BioLegend	400659
Isotype IgG1 k	PE	eBR61	eBioscience	12-4301-82
Isotype IgG2a k	PE	eBM2a	eBioscience	12-4724-82

## Sheet: ST4. Cutpoints
Cellular Subset	Timepoint	Cutpoint (%)
CD57+ NK cells	Baseline	45
CD4+ICOS+Ki67+ T cells	Baseline	39
CD8+Naïve T cells	Baseline	0.81
CD4+CD39+CD73+ T cells	Baseline	0.08
CD4+CM KLRG1+ T cells	Baseline	0.08
CD4+Ki67+ T cells	Variation *	0.65
CD8Ki67+ T cells	Variation *	109.34
CD4+PD-1+Ki67+ T cells	Variation *	10.05
CD8+CD103+Ki67+ T cells	Variation *	39.71
CD4+ICOS+ T cells	Variation *	-4.11
CD8+ICOS+ T cells	Variation *	264.42
* ((Timepoint 2 – Baseline) / Baseline) X 100)

## Sheet: ST5. Cellular Subsets Cohort 1
Cellular Subsets Cohort 1
1	CD3+
2	CD3+Ki67+	CD4+
3	CD3+PD-1+
4	CD3+CD4+CD8-
5	CD3+CD4+CD8-Ki67+
6	CD3+CD4+CD8-PD-1+
7	CD3+CD4+CD8-CD25+
8	CD3+CD4+CD8-CD25+FOXP3+
9	CD3+CD4+CD8-CD103+
10	CD3+CD4+CD8-CD103+Ki67+
11	CD3+CD4+CD8-CD103+PD-1+
12	CD3+CD4+CD8-CD137+
13	CD3+CD4+CD8-CD137+Ki67+
14	CD3+CD4+CD8-CD137+PD-1+
15	CD3+CD4+CD8-CTLA-4+
16	CD3+CD4+CD8-ICOS+
17	CD3+CD4+CD8-ICOS+Ki67+
18	CD3+CD4+CD8-ICOS+CD103+
19	CD3+CD4+CD8-FOXP3+Ki67+
20	CD3+CD4+CD8-PD-1+Ki67+
21	CD3+CD4+CD8-TIM3+
22	CD3+CD4+CD8-TCR-gδ+
23	CD3+CD4+CD8-CCR7+CD45RA+	Naïve CD4+
24	CD3+CD4+CD8-CCR7+CD45RA+Ki67+
25	CD3+CD4+CD8-CCR7+CD45RA+PD-1+
26	CD3+CD4+CD8-CCR7+CD45RA+CD103+
27	CD3+CD4+CD8-CCR7+CD45RA+CD137+
28	CD3+CD4+CD8-CCR7+CD45RA-	Central memory CD4+
29	CD3+CD4+CD8-CCR7+CD45RA-Ki67+
30	CD3+CD4+CD8-CCR7+CD45RA-PD-1+
31	CD3+CD4+CD8-CCR7+CD45RA-CD103+
32	CD3+CD4+CD8-CCR7+CD45RA-CD137+
33	CD3+CD4+CD8-CCR7-CD45RA-	Effector memory CD4+
34	CD3+CD4+CD8-CCR7-CD45RA-Ki67+
35	CD3+CD4+CD8-CCR7-CD45RA-PD-1+
36	CD3+CD4+CD8-CCR7-CD45RA-CD103+
37	CD3+CD4+CD8-CCR7-CD45RA-CD137+
38	CD3+CD4+CD8-CCR7-CD45RA+	Terminally Differentiated Effector Memory CD4+
39	CD3+CD4+CD8-CCR7-CD45RA+Ki67+
40	CD3+CD4+CD8-CCR7-CD45RA+PD-1+
41	CD3+CD4+CD8-CCR7-CD45RA+CD103+
42	CD3+CD4+CD8-CCR7-CD45RA+CD137+
43	CD3+CD4-CD8+	CD8+
44	CD3+CD4-CD8+Ki67+
45	CD3+CD4-CD8+PD-1+
46	CD3+CD4-CD8+CD103+
47	CD3+CD4-CD8+CD103+Ki67+
48	CD3+CD4-CD8+CD103+PD-1+
49	CD3+CD4-CD8+CD137+
50	CD3+CD4-CD8+CD137+Ki67+
51	CD3+CD4-CD8+CD137+PD-1+
52	CD3+CD4-CD8+CTLA-4+
53	CD3+CD4-CD8+CTLA-4+Ki67+
54	CD3+CD4-CD8+ICOS+
55	CD3+CD4-CD8+ICOS+Ki67+
56	CD3+CD4-CD8+ICOS+CD103+
57	CD3+CD4-CD8+PD-1+Ki67+
58	CD3+CD4-CD8+TIM3+
59	CD3+CD4-CD8+TCR-gδ+
60	CD3+NKG2D+
61	CD3+CD57+
62	CD3+CD4-CD8+CCR7+CD45RA+	Naïve CD8+
63	CD3+CD4-CD8+CCR7+CD45RA+Ki67+
64	CD3+CD4-CD8+CCR7+CD45RA+PD-1+
65	CD3+CD4-CD8+CCR7+CD45RA+CD103+
66	CD3+CD4-CD8+CCR7+CD45RA+CD137+
67	CD3+CD4-CD8+CCR7+CD45RA-	Central memory CD8+
68	CD3+CD4-CD8+CCR7+CD45RA-Ki67+
69	CD3+CD4-CD8+CCR7+CD45RA-PD-1+
70	CD3+CD4-CD8+CCR7+CD45RA-CD103+
71	CD3+CD4-CD8+CCR7+CD45RA-CD137+
72	CD3+CD4-CD8+CCR7-CD45RA-	Effector memory CD8+
73	CD3+CD4-CD8+CCR7-CD45RA-Ki67+
74	CD3+CD4-CD8+CCR7-CD45RA-PD-1+
75	CD3+CD4-CD8+CCR7-CD45RA-CD103+
76	CD3+CD4-CD8+CCR7-CD45RA-CD137+
77	CD3+CD4-CD8+CCR7-CD45RA+	Terminally Differentiated Effector Memory CD8+
78	CD3+CD4-CD8+CCR7-CD45RA+Ki67+
79	CD3+CD4-CD8+CCR7-CD45RA+PD-1+
80	CD3+CD4-CD8+CCR7-CD45RA+CD103+
81	CD3+CD4-CD8+CCR7-CD45RA+CD137+
82	CD3-	CD3-
83	CD3-CD56+
84	CD3-CD56+CD16+
85	CD3-CD56+CD57+
86	CD3-CD56+NKG2A+
87	CD3-CD56+NKG2C+
88	CD3-CD56+NKG2D+
89	CD3-CD56dim
90	CD3-CD56dimCD57+
91	CD3-CD56-CD14+
92	CD3-CD56-CD14+CD16-
93	CD3-CD56-CD14+CD16+HLA-DR+
94	CD3-CD56-CD14+HLA-DR+

## Sheet: ST6. Cellular Subsets Cohort 2
Cellular Subsets Cohort 2
1	CD3+
2	CD3+Ki67+	CD4+
3	CD3+CD4+CD8-TCR-gδ+
4	CD3+CD4+CD8-
5	CD3+CD4+CD8-Ki67+
6	CD3+CD4+CD8-PD-1+
7	CD3+CD4+CD8-CD25+
8	CD3+CD4+CD8-CD25+FOXP3+
9	CD3+CD4+CD8-CD103+
10	CD3+CD4+CD8-CD103+Ki67+
11	CD3+CD4+CD8-CD103+PD-1+
12	CD3+CD4+CD8-CD137+
13	CD3+CD4+CD8-CD137+Ki67+
14	CD3+CD4+CD8-CD137+PD-1+
15	CD3+CD4+CD8-CTLA-4+
16	CD3+CD4+CD8-ICOS+
17	CD3+CD4+CD8-ICOS+Ki67+
18	CD3+CD4+CD8-ICOS+CD103+
19	CD3+CD4+CD8-FOXP3+Ki67+
20	CD3+CD4+CD8-PD-1+Ki67+
21	CD3+CD4+CD8-TIM3+
22	CD3+CD4+CD8-TCR-gδ+
23	CD3+CD4+CD8-CCR7+CD45RA+	Naïve CD4+
24	CD3+CD4+CD8-CCR7+CD45RA+Ki67+
25	CD3+CD4+CD8-CCR7+CD45RA+PD-1+
26	CD3+CD4+CD8-CCR7+CD45RA+CD103+
27	CD3+CD4+CD8-CCR7+CD45RA+CD137+
28	CD3+CD4+CD8-CCR7+CD45RA-	Central memory CD4+
29	CD3+CD4+CD8-CCR7+CD45RA-Ki67+
30	CD3+CD4+CD8-CCR7+CD45RA-PD-1+
31	CD3+CD4+CD8-CCR7+CD45RA-CD103+
32	CD3+CD4+CD8-CCR7+CD45RA-CD137+
33	CD3+CD4+CD8-CCR7-CD45RA-	Effector memory CD4+
34	CD3+CD4+CD8-CCR7-CD45RA-Ki67+
35	CD3+CD4+CD8-CCR7-CD45RA-PD-1+
36	CD3+CD4+CD8-CCR7-CD45RA-CD103+
37	CD3+CD4+CD8-CCR7-CD45RA-CD137+
38	CD3+CD4+CD8-CCR7-CD45RA+	Terminally Differentiated Effector Memory CD4+
39	CD3+CD4+CD8-CCR7-CD45RA+Ki67+
40	CD3+CD4+CD8-CCR7-CD45RA+PD-1+
41	CD3+CD4+CD8-CCR7-CD45RA+CD103+
42	CD3+CD4+CD8-CCR7-CD45RA+CD137+
43	CD3+CD4-CD8+	CD8+
44	CD3+CD4-CD8+Ki67+
45	CD3+CD4-CD8+PD-1+
46	CD3+CD4-CD8+CD103+
47	CD3+CD4-CD8+CD103+Ki67+
48	CD3+CD4-CD8+CD103+PD-1+
49	CD3+CD4-CD8+CD137+
50	CD3+CD4-CD8+CD137+Ki67+
51	CD3+CD4-CD8+CD137+PD-1+
52	CD3+CD4-CD8+CTLA-4+
53	CD3+CD4-CD8+CTLA-4+Ki67+
54	CD3+CD4-CD8+ICOS+
55	CD3+CD4-CD8+ICOS+Ki67+
56	CD3+CD4-CD8+ICOS+CD103+
57	CD3+CD4-CD8+PD-1+Ki67+
58	CD3+CD4-CD8+TIM3+
59	CD3+CD4-CD8+TCR-gδ+
60	CD3+NKG2D+
61	CD3+CD57+
62	CD3+CD4-CD8+CCR7+CD45RA+	Naïve CD8+
63	CD3+CD4-CD8+CCR7+CD45RA+Ki67+
64	CD3+CD4-CD8+CCR7+CD45RA+PD-1+
65	CD3+CD4-CD8+CCR7+CD45RA+CD103+
66	CD3+CD4-CD8+CCR7+CD45RA+CD137+
67	CD3+CD4-CD8+CCR7+CD45RA-	Central memory CD8+
68	CD3+CD4-CD8+CCR7+CD45RA-Ki67+
69	CD3+CD4-CD8+CCR7+CD45RA-PD-1+
70	CD3+CD4-CD8+CCR7+CD45RA-CD103+
71	CD3+CD4-CD8+CCR7+CD45RA-CD137+
72	CD3+CD4-CD8+CCR7-CD45RA-	Effector memory CD8+
73	CD3+CD4-CD8+CCR7-CD45RA-Ki67+
74	CD3+CD4-CD8+CCR7-CD45RA-PD-1+
75	CD3+CD4-CD8+CCR7-CD45RA-CD103+
76	CD3+CD4-CD8+CCR7-CD45RA-CD137+
77	CD3+CD4-CD8+CCR7-CD45RA+	Terminally Differentiated Effector Memory CD8+
78	CD3+CD4-CD8+CCR7-CD45RA+Ki67+
79	CD3+CD4-CD8+CCR7-CD45RA+PD-1+
80	CD3+CD4-CD8+CCR7-CD45RA+CD103+
81	CD3+CD4-CD8+CCR7-CD45RA+CD137+
82	CD3-	CD3-
83	CD3-CD56+
84	CD3-CD56+CD16+
85	CD3-CD56+CD57+
86	CD3-CD56+NKG2A+
87	CD3-CD56+NKG2C+
88	CD3-CD56+NKG2D+
89	CD3-CD56dim
90	CD3-CD56dimCD57+
91	CD3-CD56-CD14+
92	CD3-CD56-CD14+CD16-
93	CD3-CD56-CD14+CD16+HLA-DR+
94	CD3-CD56-CD14+HLA-DR+

## Sheet: ST7. Cellular Subsets Cohort 3
Cellular Subsets Cohort 3
1	CD3+
2	CD3+CD4+CD8-	CD4+
3	CD3+CD4+CD8-a2AR+
4	CD3+CD4+CD8-CD39+
5	CD3+CD4+CD8-CD39+CD73+
6	CD3+CD4+CD8-CD39+CD73+a2AR+
7	CD3+CD4+CD8-CD69+
8	CD3+CD4+CD8-CD69+Ki67+
9	CD3+CD4+CD8-CD73+
10	CD3+CD4+CD8-CD73+Ki67+
11	CD3+CD4+CD8-CD103+
12	CD3+CD4+CD8-CD103+Ki67+
13	CD3+CD4+CD8-CXCR5+
14	CD3+CD4+CD8-CXCR5+Ki67+
15	CD3+CD4+CD8-FOXP3+
16	CD3+CD4+CD8-ICOS+
17	CD3+CD4+CD8-ICOS+Ki67+
18	CD3+CD4+CD8-Ki67+
19	CD3+CD4+CD8-KLRG1+
20	CD3+CD4+CD8-LAG3+
21	CD3+CD4+CD8-LAG3+Ki67+
22	CD3+CD4+CD8-PD-1+
23	CD3+CD4+CD8-PD-1+Ki67+
24	CD3+CD4+CD8-TIM3+
25	CD3+CD4+CD8-TIM3+Ki67
26	CD3+CD4+CD8-CCR7+CD45RA+	Naïve CD4+
27	CD3+CD4+CD8-CCR7+CD45RA+a2AR+
28	CD3+CD4+CD8-CCR7+CD45RA+CD39+
29	CD3+CD4+CD8-CCR7+CD45RA+CD39+CD73+
30	CD3+CD4+CD8-CCR7+CD45RA+CD39+CD73+a2AR+
31	CD3+CD4+CD8-CCR7+CD45RA+CD57+
32	CD3+CD4+CD8-CCR7+CD45RA+CD69+
33	CD3+CD4+CD8-CCR7+CD45RA+CD69+Ki67+
34	CD3+CD4+CD8-CCR7+CD45RA+CD73+
35	CD3+CD4+CD8-CCR7+CD45RA+CD103+
36	CD3+CD4+CD8-CCR7+CD45RA+CD103+Ki67+
37	CD3+CD4+CD8-CCR7+CD45RA+FOXP3+
38	CD3+CD4+CD8-CCR7+CD45RA+Ki67+
39	CD3+CD4+CD8-CCR7+CD45RA+KLRG1+
40	CD3+CD4+CD8-CCR7+CD45RA-	Central memory CD4+
41	CD3+CD4+CD8-CCR7+CD45RA-a2AR+
42	CD3+CD4+CD8-CCR7+CD45RA-CD39+
43	CD3+CD4+CD8-CCR7+CD45RA-CD39+CD73+
44	CD3+CD4+CD8-CCR7+CD45RA-CD39+CD73+a2AR+
45	CD3+CD4+CD8-CCR7+CD45RA-CD57+
46	CD3+CD4+CD8-CCR7+CD45RA-CD69+
47	CD3+CD4+CD8-CCR7+CD45RA-CD69+Ki67+
48	CD3+CD4+CD8-CCR7+CD45RA-CD73+
49	CD3+CD4+CD8-CCR7+CD45RA-CD103+
50	CD3+CD4+CD8-CCR7+CD45RA-CD103+Ki67+
51	CD3+CD4+CD8-CCR7+CD45RA-FOXP3+
52	CD3+CD4+CD8-CCR7+CD45RA-Ki67+
53	CD3+CD4+CD8-CCR7+CD45RA-KLRG1+
54	CD3+CD4+CD8-CCR7-CD45RA-	Effector memory CD4+
55	CD3+CD4+CD8-CCR7-CD45RA-a2AR+
56	CD3+CD4+CD8-CCR7-CD45RA-CD39+
57	CD3+CD4+CD8-CCR7-CD45RA-CD39+CD73+
58	CD3+CD4+CD8-CCR7-CD45RA-CD39+CD73+a2AR+
59	CD3+CD4+CD8-CCR7-CD45RA-CD57+
60	CD3+CD4+CD8-CCR7-CD45RA-CD69+
61	CD3+CD4+CD8-CCR7-CD45RA-CD69+Ki67+
62	CD3+CD4+CD8-CCR7-CD45RA-CD73+
63	CD3+CD4+CD8-CCR7-CD45RA-CD103+
64	CD3+CD4+CD8-CCR7-CD45RA-CD103+Ki67+
65	CD3+CD4+CD8-CCR7-CD45RA-FOXP3+
66	CD3+CD4+CD8-CCR7-CD45RA-Ki67+
67	CD3+CD4+CD8-CCR7-CD45RA-KLRG1+
68	CD3+CD4+CD8-CCR7-CD45RA+	Terminally Differentiated Effector Memory CD4+
69	CD3+CD4+CD8-CCR7-CD45RA+a2AR+
70	CD3+CD4+CD8-CCR7-CD45RA+CD39+
71	CD3+CD4+CD8-CCR7-CD45RA+CD39+CD73+
72	CD3+CD4+CD8-CCR7-CD45RA+CD39+CD73+a2AR+
73	CD3+CD4+CD8-CCR7-CD45RA+CD57+
74	CD3+CD4+CD8-CCR7-CD45RA+CD69+
75	CD3+CD4+CD8-CCR7-CD45RA+CD69+Ki67+
76	CD3+CD4+CD8-CCR7-CD45RA+CD73+
77	CD3+CD4+CD8-CCR7-CD45RA+CD103+
78	CD3+CD4+CD8-CCR7-CD45RA+CD103+Ki67+
79	CD3+CD4+CD8-CCR7-CD45RA+FOXP3+
80	CD3+CD4+CD8-CCR7-CD45RA+Ki67+
81	CD3+CD4+CD8-CCR7-CD45RA+KLRG1+
82	CD3+CD4-CD8+	CD8+
83	CD3+CD4-CD8+a2AR+
84	CD3+CD4-CD8+CD27-CD28-
85	CD3+CD4-CD8+CD39+
86	CD3+CD4-CD8+CD39+CD73+
87	CD3+CD4-CD8+CD39+CD73+a2AR+
88	CD3+CD4-CD8+CD57+
89	CD3+CD4-CD8+69+
90	CD3+CD4-CD8+CD69+Ki67+
91	CD3+CD4-CD8+CD73+
92	CD3+CD4-CD8+CD103+
93	CD3+CD4-CD8+CD103+Ki67+
94	CD3+CD4-CD8+CXCR5+
95	CD3+CD4-CD8+CXCR5+Ki67+
96	CD3+CD4-CD8+ICOS+
97	CD3+CD4-CD8+ICOS+Ki67+
98	CD3+CD4-CD8+Ki67+
99	CD3+CD4-CD8+KLRG1+
100	CD3+CD4-CD8+LAG3+
101	CD3+CD4-CD8+LAG3+Ki67+
102	CD3+CD4-CD8+PD-1+
103	CD3+CD4-CD8+PD-1+Ki67+
104	CD3+CD4-CD8+TIM3+
105	CD3+CD4-CD8+TIM3+Ki67
106	CD3+CD4-CD8+CCR7+CD45RA+	Naïve CD8+
107	CD3+CD4-CD8+CCR7+CD45RA+a2AR+
108	CD3+CD4-CD8+CCR7+CD45RA+CD39+
109	CD3+CD4-CD8+CCR7+CD45RA+CD39+CD73+
110	CD3+CD4-CD8+CCR7+CD45RA+CD39+CD73+a2AR+
111	CD3+CD4-CD8+CCR7+CD45RA+CD27-CD28-
112	CD3+CD4-CD8+CCR7+CD45RA+CD57+
113	CD3+CD4-CD8+CCR7+CD45RA+CD69+
114	CD3+CD4-CD8+CCR7+CD45RA+CD69+Ki67+
115	CD3+CD4-CD8+CCR7+CD45RA+CD73+
116	CD3+CD4-CD8+CCR7+CD45RA+CD103+
117	CD3+CD4-CD8+CCR7+CD45RA+CD103+Ki67+
118	CD3+CD4-CD8+CCR7+CD45RA+Ki67+
119	CD3+CD4-CD8+CCR7+CD45RA+KLRG1+
120	CD3+CD4-CD8+CCR7+CD45RA-	Central memory CD8+
121	CD3+CD4-CD8+CCR7+CD45RA-a2AR+
122	CD3+CD4-CD8+CCR7+CD45RA-CD39+
123	CD3+CD4-CD8+CCR7+CD45RA-CD39+CD73+
124	CD3+CD4-CD8+CCR7+CD45RA-CD39+CD73+a2AR+
125	CD3+CD4-CD8+CCR7+CD45RA-CD27-CD28-
126	CD3+CD4-CD8+CCR7+CD45RA-CD57+
127	CD3+CD4-CD8+CCR7+CD45RA-CD69+
128	CD3+CD4-CD8+CCR7+CD45RA-CD69+Ki67+
129	CD3+CD4-CD8+CCR7+CD45RA-CD73+
130	CD3+CD4-CD8+CCR7+CD45RA-CD103+
131	CD3+CD4-CD8+CCR7+CD45RA-CD103+Ki67+
132	CD3+CD4-CD8+CCR7+CD45RA-Ki67+
133	CD3+CD4-CD8+CCR7+CD45RA-KLRG1+
134	CD3+CD4-CD8+CCR7-CD45RA-	Effector memory CD8+
135	CD3+CD4-CD8+CCR7-CD45RA-a2AR+
136	CD3+CD4-CD8+CCR7-CD45RA-CD39+
137	CD3+CD4-CD8+CCR7-CD45RA-CD39+CD73+
138	CD3+CD4-CD8+CCR7-CD45RA-CD39+CD73+a2AR+
139	CD3+CD4-CD8+CCR7-CD45RA-CD27-CD28-
140	CD3+CD4-CD8+CCR7-CD45RA-CD57+
141	CD3+CD4-CD8+CCR7-CD45RA-CD69+
142	CD3+CD4-CD8+CCR7-CD45RA-CD69+Ki67+
143	CD3+CD4-CD8+CCR7-CD45RA-CD73+
144	CD3+CD4-CD8+CCR7-CD45RA-CD103+
145	CD3+CD4-CD8+CCR7-CD45RA-CD103+Ki67+
146	CD3+CD4-CD8+CCR7-CD45RA-Ki67+
147	CD3+CD4-CD8+CCR7-CD45RA-KLRG1+
148	CD3+CD4-CD8+CCR7-CD45RA+	Terminally Differentiated Effector Memory CD8+
149	CD3+CD4-CD8+CCR7-CD45RA+a2AR+
150	CD3+CD4-CD8+CCR7-CD45RA+CD39+
151	CD3+CD4-CD8+CCR7-CD45RA+CD39+CD73+
152	CD3+CD4-CD8+CCR7-CD45RA+CD39+CD73+a2AR+
153	CD3+CD4-CD8+CCR7-CD45RA+CD27-CD28-
154	CD3+CD4-CD8+CCR7-CD45RA+CD57+
155	CD3+CD4-CD8+CCR7-CD45RA+CD69+
156	CD3+CD4-CD8+CCR7-CD45RA+CD69+Ki67+
157	CD3+CD4-CD8+CCR7-CD45RA+CD73+
158	CD3+CD4-CD8+CCR7-CD45RA+CD103+
159	CD3+CD4-CD8+CCR7-CD45RA+CD103+Ki67+
160	CD3+CD4-CD8+CCR7-CD45RA+Ki67+
161	CD3+CD4-CD8+CCR7-CD45RA+KLRG1+
162	CD3-	CD3-
163	CD3-CD19+
164	CD3-CD19+CD57+
165	CD3-CD19-CD56+
166	CD3-CD19-CD56+CD57+
167	CD3-CD19-CD56-HLA-DR-CD11b+CD16-CD14+CD15-
168	CD3-CD19-CD56-HLA-DR-CD11b+CD16-CD14-CD15+

## Sheet: ST8. Shared Markers 3 Cohorts
Cellular subsets analyzed in the 3 cohorts
1	CD3+
2	CD3+CD4+	CD4+
3	CD3+CD4+Ki67+
4	CD3+CD4+CD103+
5	CD3+CD4+CD103+Ki67+
6	CD3+CD4+FOXP3+
7	CD3+CD4+ICOS+
8	CD3+CD4+ICOS+Ki67+
9	CD3+CD4+PD-1+
10	CD3+CD4+PD-1+Ki67+
11	CD3+CD4+CD57+
12	CD3+CD8+	CD8+
13	CD3+CD8+Ki67+
14	CD3+CD8+CD103+
15	CD3+CD8+CD103+Ki67+
16	CD3+CD8+ICOS+
17	CD3+CD8+ICOS+Ki67+
18	CD3+CD8+PD-1+
19	CD3+CD8+PD-1+Ki67+
20	CD3+CD8+CD57+
21	CD3-CD19-CD56+	NK cells
22	CD3-CD19-CD56+CD57+
